# Supplementary material for: Safe Farming: Ultrafine Bubble Water Reduces Insect Infestation and Improves Melon Yield and Quality
Source: Plants (Basel). 2024 Feb 16;13(4):537. doi: 10.3390/plants13040537 (PMC10891724; doi:10.3390/plants13040537)
Supplement: Supplementary file 1 [file plants-13-00537-s001.zip]

Archive with 1 entries (1 files):
- plants-2808894-supplementary.pdf
